# Supplementary material for: Morphological characteristics influence the spatial mixing patterns of shorebirds at Shengjin Lake
Source: Ecol Evol. 2023 May 10;13(5):e10054. doi: 10.1002/ece3.10054 (PMC10171990; doi:10.1002/ece3.10054)
Supplement: Supplementary file 1 — File S1. [file ECE3-13-e10054-s002.xlsx]

## Sheet: Sheet1
Flock size																Percent
	Species	PR	MPR	PE	MPE	Vegetated area	Dry mud	Soft mud	Shallow water	Intermediate water depth	Deep water	Water body	Total individual numbe	Foraging individual numbe	Species' note		PR(%)	MPR(%)	PE(%)	MPE(%)	Vegetated area(%)	Dry mud(%)	Soft mud(%)	Shallow water(%)	Intermediate water depth(%)	Deep water(%)	Water body(%)	Total individual numbe(%)	Foraging individual numbe(%)	Foraging rate
	common greenshank	1	0	0	0	0	0	0	1	0	0	0	1	1	1		100	0	0	0	0	0	0	100	0	0	0	100	100	1
	common greenshank	2	0	0	0	0	0	0	3	1	0	0	4	2	1		100	0	0	0	0	0	0	75	25	0	0	100	100	0.5
	common greenshank	1	0	0	0	0	0	0	1	0	0	0	1	1	1		100	0	0	0	0	0	0	100	0	0	0	100	100	1
	common greenshank	0	1	0	0	0	0	0	1	0	0	0	1	1	1		0	100	0	0	0	0	0	100	0	0	0	100	100	1
	common greenshank	0	0	0	1	0	0	0	1	0	0	0	1	1	1		0	0	0	100	0	0	0	100	0	0	0	100	100	1
	common greenshank	0	1	0	0	0	0	0	1	0	0	0	1	1	1		0	100	0	0	0	0	0	100	0	0	0	100	100	1		Table1: mean and standard deviation of foraging techniques and total individual numbe percent for shorebirds.PE: a single peck; MPE: multiple pecks; PR: a single probe; MPR:multiple probes
	common greenshank	0	0	0	0	0	0	0	6	1	0	0	7	0	1		0	0	0	0	0	0	0	85.7143	14.2857	0	0	100	0	0				PR	MPR	PE	MPE	Vegetated area	Dry mud	Soft mud	Shallow water	Intermediate water depth	Deep water	Water body	Total individual number	Foraging individual number	Foraing rate
	common greenshank	1	0	0	0	0	0	0	7	0	0	0	7	1	1		100	0	0	0	0	0	0	100	0	0	0	100	100	0.142857		common greenshank	mean	45.589	15.4257	13.6308	18.3233	0	18.6868	3.68924	53.159	16.3158	6.8595	1.73611	100.446	92.969	0.880247
	common greenshank	0	1	0	1	0	0	0	2	0	0	0	2	2	1		0	50	0	50	0	0	0	100	0	0	0	100	100	1			standard deviation	46.0818	32.0999	30.7121	36.6369	0	36.7485	18.0227	46.3241	33.547	23.6417	12.583	9.64374	25.6678	0.296637
	common greenshank	0	1	0	0	0	0	0	0	1	0	0	1	1	1		0	100	0	0	0	0	0	0	100	0	0	100	100	1			N	128	128	128	128	128	128	128	128	128	128	128	128	128	128
	common greenshank	0	0	0	0	0	0	0	1	0	0	0	1	0	1		0	0	0	0	0	0	0	100	0	0	0	100	0	0		little ringed plover	mean	0	0	75.81	24.19	46.6026	48.1719	5.22558	0	0	0	0	100	101.875	0.811183
	common greenshank	0	0	0	0	0	0	0	1	0	0	0	1	0	1		0	0	0	0	0	0	0	100	0	0	0	100	0	0			standard deviation	0	0	26.922	26.922	49.7777	45.2115	8.88563	0	0	0	0	0	8.3853	0.277977
	common greenshank	1	0	0	0	0	0	0	1	0	0	0	1	1	1		100	0	0	0	0	0	0	100	0	0	0	100	100	1			N	20	20	20	20	20	20	20	20	20	20	20	20	20	20
	common greenshank	1	0	0	0	0	1	0	0	0	0	0	1	1	1		100	0	0	0	0	100	0	0	0	0	0	100	100	1		Kentish plover	mean	0	0	84.81	15.19	23.2426	46.9501	18.0612	11.746	0	0	0	100	96.429	1
	common greenshank	0	0	0	1	0	0	0	0	1	0	0	1	1	1		0	0	0	100	0	0	0	0	100	0	0	100	100	1			standard deviation	0	0	24.079	24.079	23.701	32.5681	27.5941	19.7869	0	0	0	0	16.3663	0
	common greenshank	0	1	0	0	0	0	0	1	0	0	0	1	1	1		0	100	0	0	0	0	0	100	0	0	0	100	100	1			N	21	21	21	21	21	21	21	21	21	21	21	21	21	21
	common greenshank	0	0	1	0	0	0	0	1	0	0	0	1	1	1		0	0	100	0	0	0	0	100	0	0	0	100	100	1		spotted redshank	mean	46.5469	9.74659	35.5416	6.41047	0	1.75439	0	37.4631	24.9234	12.3823	22.4241	98.9474	98.246	0.912448
	common greenshank	0	0	0	1	0	0	0	1	0	0	0	1	1	1		0	0	0	100	0	0	0	100	0	0	0	100	100	1			standard deviation	41.8799	16.0373	39.3199	18.4535	0	13.2453	0	45.392	36.7998	23.6976	34.7195	6.73058	13.2453	0.228256
	common greenshank	1	0	0	0	0	0	0	1	0	0	0	1	1	1		100	0	0	0	0	0	0	100	0	0	0	100	100	1			N	57	57	57	57	57	57	57	57	57	57	57	57	57	57
	common greenshank	1	0	0	0	0	0	0	1	0	0	0	1	1	1		100	0	0	0	0	0	0	100	0	0	0	100	100	1		Total	mean	37.56	11.19	31.27	15.55	6.28383	19.6517	4.23017	40.6479	15.5268	7.00801	6.63892	99.9874	95.409	0.893384
	common greenshank	0	0	0	1	0	0	0	0	1	0	0	1	1	1		0	0	0	100	0	0	0	0	100	0	0	100	100	1			standard deviation	44.151	26.061	40.687	31.422	21.5169	36.0048	16.7432	45.5557	32.2324	21.7148	21.7766	8.01019	21.3196	0.26648
	common greenshank	0	1	0	1	0	0	0	0	2	0	0	2	2	1		0	50	0	50	0	0	0	0	100	0	0	100	100	1			N	226	226	226	226	226	226	226	226	226	226	226	226	226	226
	common greenshank	0	0	0	2	0	0	0	0	2	0	0	2	2	1		0	0	0	100	0	0	0	0	100	0	0	100	100	1
	common greenshank	4	0	0	0	0	0	0	28	5	0	0	33	4	1		100	0	0	0	0	0	0	84.8485	15.1515	0	0	100	100	0.121212		Table2: difference of foraging techniques and total individual numbe percent for common greenshank and spotted redshank. PE: a single peck; MPE: multiple pecks; PR: a single probe; MPR:multiple probes
	common greenshank	3	0	0	0	0	0	0	26	7	0	0	33	3	1		100	0	0	0	0	0	0	78.7879	21.2121	0	0	100	100	0.0909091
	common greenshank	0	0	0	6	0	0	0	7	5	0	0	12	6	1		0	0	0	100	0	0	0	58.3333	41.6667	0	0	100	100	0.5				PR	MPR	PE	MPE	Vegetated area	Dry mud	Soft mud	Shallow water	Intermediate water depth	Deep water	Water body
	common greenshank	0	5	0	0	0	0	0	5	0	0	0	5	5	1		0	100	0	0	0	0	0	100	0	0	0	100	100	1			Kolmogorov-Smirnov Z test	0.862	0.989	2.238	0.945	0	1.362	0.294	1.194	1.185	1.333	2.056
	common greenshank	1	2	0	1	0	1	0	3	0	0	0	4	4	1		25	50	0	25	0	25	0	75	0	0	0	100	100	1			Significance (two tails)	0.447	0.282	0	0.334	1	0.049	1	0.116	0.12	0.057	0
	common greenshank	3	0	0	0	0	2	0	1	0	0	0	3	3	1		100	0	0	0	0	66.6667	0	33.3333	0	0	0	100	100	1
	common greenshank	0	1	0	4	0	0	0	5	0	0	0	5	5	1		0	20	0	80	0	0	0	100	0	0	0	100	100	1
	common greenshank	1	0	0	2	0	0	0	3	1	0	0	4	3	1		33.3333	0	0	66.6667	0	0	0	75	25	0	0	100	100	0.75		Table3: difference of foraging techniques and total individual numbe percent for little ringed plover and Kentish plover. PE: a single peck; MPE: multiple pecks; PR: a single probe; MPR:multiple probes
	common greenshank	0	0	0	0	0	0	0	16	2	0	0	18	0	1		0	0	0	0	0	0	0	88.8889	11.1111	0	0	100	0	0
	common greenshank	0	0	0	0	0	0	0	0	0	7	0	7	0	1		0	0	0	0	0	0	0	0	0	100	0	100	0	0				PR	MPR	PE	MPE	Vegetated area	Dry mud	Soft mud	Shallow water	Intermediate water depth	Deep water	Water body
	common greenshank	0	0	0	0	0	0	0	0	0	7	2	9	0	1		0	0	0	0	0	0	0	0	0	77.7778	22.2222	100	0	0			Kolmogorov-Smirnov Z test	0	0	0.808	0.808	1.44	1.151	0.907	1.067	0	0	0
	common greenshank	0	0	2	0	0	0	0	0	0	2	0	2	2	1		0	0	100	0	0	0	0	0	0	100	0	100	100	1			Significance (two tails)	1	1	0.532	0.532	0.032	0.142	0.383	0.205	1	1	1
	common greenshank	0	0	0	0	0	0	0	0	4	0	0	4	0	1		0	0	0	0	0	0	0	0	100	0	0	100	0	0
	common greenshank	0	0	1	0	0	0	0	1	0	0	0	1	1	1		0	0	100	0	0	0	0	100	0	0	0	100	100	1
	common greenshank	0	0	0	1	0	0	0	1	0	0	0	1	1	1		0	0	0	100	0	0	0	100	0	0	0	100	100	1
	common greenshank	0	1	0	1	0	1	0	2	0	0	0	3	2	1		0	50	0	50	0	33.3333	0	66.6667	0	0	0	100	100	0.666667
	common greenshank	1	1	0	0	0	1	0	1	0	0	0	2	2	1		50	50	0	0	0	50	0	50	0	0	0	100	100	1
	common greenshank	1	0	0	0	0	0	0	1	0	0	0	1	1	1		100	0	0	0	0	0	0	100	0	0	0	100	100	1
	common greenshank	1	0	0	1	0	1	0	1	0	0	0	2	2	1		50	0	0	50	0	50	0	50	0	0	0	100	100	1
	common greenshank	1	0	0	0	0	0	0	1	0	0	0	1	1	1		100	0	0	0	0	0	0	100	0	0	0	100	100	1
	common greenshank	0	0	0	1	0	0	0	1	0	0	0	1	1	1		0	0	0	100	0	0	0	100	0	0	0	100	100	1		Table 4 Model Summary of total individual number and shallow water, PE, soft mud, vegetated area, water body, shallow water, dry mud. PE: a single peck
	common greenshank	1	0	0	0	0	0	0	1	0	0	0	1	1	1		100	0	0	0	0	0	0	100	0	0	0	100	100	1		Model	R	R Square	Adjusted R Square	Std. Error of the Estimate	Change Statistics
	common greenshank	0	0	0	1	0	0	0	1	0	0	0	1	1	1		0	0	0	100	0	0	0	100	0	0	0	100	100	1							R Square Change	F Change	df1	df2	Sig. F Change
	common greenshank	0	0	0	1	0	0	0	1	0	0	0	1	1	1		0	0	0	100	0	0	0	100	0	0	0	100	100	1		1	.727a	0.529	0.527	0.687949	0.529	251.412	1	224	0
	common greenshank	1	0	0	0	0	1	0	0	0	0	0	1	1	1		100	0	0	0	0	100	0	0	0	0	0	100	100	1		2	.885b	0.784	0.782	0.467186	0.255	262.714	1	223	0
	common greenshank	0	0	0	1	0	0	0	1	0	0	0	1	1	1		0	0	0	100	0	0	0	100	0	0	0	100	100	1		3	.938c	0.88	0.878	0.349247	0.096	177.043	1	222	0
	common greenshank	0	0	0	0	0	0	0	1	0	0	0	1	0	1		0	0	0	0	0	0	0	100	0	0	0	100	0	0		4	.950d	0.903	0.902	0.313779	0.024	54.024	1	221	0
	common greenshank	1	0	0	0	0	0	0	1	0	0	0	1	1	1		100	0	0	0	0	0	0	100	0	0	0	100	100	1		5	.967e	0.936	0.934	0.25619	0.033	111.523	1	220	0
	common greenshank	1	0	0	0	0	0	0	1	0	0	0	1	1	1		100	0	0	0	0	0	0	100	0	0	0	100	100	1		6	.986f	0.973	0.972	0.167974	0.037	292.757	1	219	0
	common greenshank	1	0	0	0	0	0	0	1	0	0	0	1	1	1		100	0	0	0	0	0	0	100	0	0	0	100	100	1		7	.990g	0.98	0.98	0.14306	0.008	83.921	1	218	0
	common greenshank	0	0	0	4	0	0	0	4	0	0	0	4	4	1		0	0	0	100	0	0	0	100	0	0	0	100	100	1		a Predictors: (Constant), shallow water
	common greenshank	0	0	0	4	0	0	0	4	0	0	0	4	4	1		0	0	0	100	0	0	0	100	0	0	0	100	100	1		b Predictors: (Constant), shallow water, PE
	common greenshank	0	0	0	1	0	0	0	1	0	0	0	1	1	1		0	0	0	100	0	0	0	100	0	0	0	100	100	1		c Predictors: (Constant), shallow water, PE, soft mud
	common greenshank	0	0	0	2	0	1	0	1	0	0	0	2	2	1		0	0	0	100	0	50	0	50	0	0	0	100	100	1		d Predictors: (Constant), shallow water, PE, soft mud, vegetated area
	common greenshank	0	3	0	0	0	1	0	2	0	0	0	3	3	1		0	100	0	0	0	33.3333	0	66.6667	0	0	0	100	100	1		e Predictors: (Constant), shallow water, PE, soft mud, vegetated area, water body
	common greenshank	0	0	0	2	0	0	0	2	0	0	0	2	2	1		0	0	0	100	0	0	0	100	0	0	0	100	100	1		f Predictors: (Constant), shallow water, PE, soft mud, vegetated area, water body, intermediate water depth
	common greenshank	1	2	0	0	0	0	0	3	0	0	0	3	3	1		33.3333	66.6667	0	0	0	0	0	100	0	0	0	100	100	1		g Predictors: (Constant), shallow water, PE, soft mud, vegetated area, water body, intermediate water depth, dry mud
	common greenshank	0	0	0	2	0	0	0	2	0	0	0	2	2	1		0	0	0	100	0	0	0	100	0	0	0	100	100	1
	common greenshank	2	0	0	0	0	2	0	0	0	0	0	2	2	1		100	0	0	0	0	100	0	0	0	0	0	100	100	1
	common greenshank	0	1	0	0	0	1	0	0	0	0	0	1	1	1		0	100	0	0	0	100	0	0	0	0	0	100	100	1
	common greenshank	0	1	1	0	0	1	0	1	0	0	0	2	2	1		0	50	50	0	0	50	0	50	0	0	0	100	100	1
	common greenshank	1	0	0	0	0	1	0	0	0	0	0	1	1	1		100	0	0	0	0	100	0	0	0	0	0	100	100	1		Table 5 Model Summary of foraging individual number and PE, PR, vegetated area, MPR. PE: a single peck; MPE: multiple pecks; PR: a single probe; MPR:multiple probes
	common greenshank	4	13	0	0	0	16	0	4	0	0	0	20	17	1		23.5294	76.4706	0	0	0	80	0	20	0	0	0	100	100	0.85
	common greenshank	3	0	0	0	0	3	0	0	0	0	0	3	3	1		100	0	0	0	0	100	0	0	0	0	0	100	100	1		Model	R	R Square	Adjusted R Square	Std. Error of the Estimate	Change Statistics
	common greenshank	2	0	0	0	0	0	0	2	0	0	0	2	2	1		100	0	0	0	0	0	0	100	0	0	0	100	100	1							R Square Change	F Change	df1	df2	Sig. F Change
	common greenshank	1	0	0	0	0	1	0	0	0	0	0	1	1	1		100	0	0	0	0	100	0	0	0	0	0	100	100	1		1	.716a	0.513	0.511	0.699616	0.513	235.687	1	224	0
	common greenshank	1	0	0	0	0	1	0	0	0	0	0	1	1	1		100	0	0	0	0	100	0	0	0	0	0	100	100	1		2	.949b	0.901	0.9	0.316139	0.388	874.016	1	223	0
	common greenshank	1	0	0	0	0	0	0	1	0	0	0	1	1	1		100	0	0	0	0	0	0	100	0	0	0	100	100	1		3	.980c	0.961	0.96	0.198757	0.06	342.174	1	222	0
	common greenshank	0	0	0	1	0	0	0	1	0	0	0	1	1	1		0	0	0	100	0	0	0	100	0	0	0	100	100	1		4	1.000d	1	1	5e-08	0.039	2984184023951960	1	221	0
	common greenshank	0	0	0	0	0	0	4	14	0	0	0	18	0	1		0	0	0	0	0	0	22.2222	77.7778	0	0	0	100	0	0		a Predictors: (Constant), PE
	common greenshank	0	2	0	0	0	0	0	2	0	0	0	2	2	1		0	100	0	0	0	0	0	100	0	0	0	100	100	1		b Predictors: (Constant), PE, PR
	common greenshank	1	0	0	0	0	1	0	0	0	0	0	1	1	1		100	0	0	0	0	100	0	0	0	0	0	100	100	1		c Predictors: (Constant), PE, PR, MPE
	common greenshank	1	0	0	0	0	0	0	1	0	0	0	1	1	1		100	0	0	0	0	0	0	100	0	0	0	100	100	1		d Predictors: (Constant), PE, PR, vegetated area, MPR
	common greenshank	0	0	9	3	0	0	0	0	12	0	0	12	12	1		0	0	75	25	0	0	0	0	100	0	0	100	100	1
	common greenshank	1	0	1	0	0	0	0	0	2	0	0	2	2	1		50	0	50	0	0	0	0	0	100	0	0	100	100	1
	common greenshank	0	0	1	0	0	0	0	0	1	0	0	1	1	1		0	0	100	0	0	0	0	0	100	0	0	100	100	1
	common greenshank	1	0	0	0	0	0	0	1	0	0	0	1	1	1		100	0	0	0	0	0	0	100	0	0	0	100	100	1
	common greenshank	1	0	0	0	0	0	0	1	0	0	0	1	1	1		100	0	0	0	0	0	0	100	0	0	0	100	100	1
	common greenshank	1	0	0	0	0	0	0	1	0	0	0	1	1	1		100	0	0	0	0	0	0	100	0	0	0	100	100	1
	common greenshank	0	0	1	0	0	0	0	0	1	0	0	1	1	1		0	0	100	0	0	0	0	0	100	0	0	100	100	1
	common greenshank	0	0	1	0	0	0	0	1	0	0	0	1	1	1		0	0	100	0	0	0	0	100	0	0	0	100	100	1
	common greenshank	0	0	1	0	0	0	0	0	1	0	0	1	1	1		0	0	100	0	0	0	0	0	100	0	0	100	100	1
	common greenshank	37	3	0	0	0	0	0	31	9	0	0	40	40	1		92.5	7.5	0	0	0	0	0	77.5	22.5	0	0	100	100	1
	common greenshank	1	0	0	0	0	1	0	0	0	0	0	1	1	1		100	0	0	0	0	100	0	0	0	0	0	100	100	1
	common greenshank	1	0	0	0	0	1	0	0	0	0	0	1	1	1		100	0	0	0	0	100	0	0	0	0	0	100	100	1
	common greenshank	1	0	0	0	0	1	0	0	0	0	0	1	1	1		100	0	0	0	0	100	0	0	0	0	0	100	100	1
	common greenshank	1	0	0	0	0	1	0	0	0	0	0	1	1	1		100	0	0	0	0	100	0	0	0	0	0	100	100	1
	common greenshank	3	0	0	0	0	3	0	0	0	0	0	3	3	1		100	0	0	0	0	100	0	0	0	0	0	100	100	1
	common greenshank	1	0	0	0	0	1	0	0	0	0	0	1	1	1		100	0	0	0	0	100	0	0	0	0	0	100	100	1
	common greenshank	0	1	0	0	0	1	0	0	0	0	0	1	1	1		0	100	0	0	0	100	0	0	0	0	0	100	100	1
	common greenshank	1	1	0	0	0	2	0	0	0	0	0	2	2	1		50	50	0	0	0	100	0	0	0	0	0	100	100	1
	common greenshank	1	1	0	0	0	2	0	0	0	0	0	2	2	1		50	50	0	0	0	100	0	0	0	0	0	100	100	1
	common greenshank	2	1	0	0	0	0	0	0	0	3	0	3	3	1		66.6667	33.3333	0	0	0	0	0	0	0	100	0	100	100	1
	common greenshank	0	0	1	0	0	0	0	0	0	0	1	1	1	1		0	0	100	0	0	0	0	0	0	0	100	100	100	1
	common greenshank	0	0	0	1	0	0	0	0	0	1	0	1	1	1		0	0	0	100	0	0	0	0	0	100	0	100	100	1
	common greenshank	1	0	0	0	0	1	0	0	0	0	0	1	1	1		100	0	0	0	0	100	0	0	0	0	0	100	100	1
	common greenshank	1	0	0	0	0	0	1	0	0	0	0	1	1	1		100	0	0	0	0	0	100	0	0	0	0	100	100	1
	common greenshank	3	0	0	0	0	0	3	0	0	0	0	3	3	1		100	0	0	0	0	0	100	0	0	0	0	100	100	1
	common greenshank	4	0	0	0	0	2	2	0	0	0	0	4	4	1		100	0	0	0	0	50	50	0	0	0	0	100	100	1
	common greenshank	1	0	0	0	0	0	1	0	0	0	0	1	1	1		100	0	0	0	0	0	100	0	0	0	0	100	100	1
	common greenshank	1	0	0	0	0	0	1	0	0	0	0	1	1	1		100	0	0	0	0	0	100	0	0	0	0	100	100	1
	common greenshank	0	1	0	0	0	0	0	0	0	1	0	1	1	1		0	100	0	0	0	0	0	0	0	100	0	100	100	1
	common greenshank	0	0	1	0	0	0	0	1	0	0	0	1	1	1		0	0	100	0	0	0	0	100	0	0	0	100	100	1
	common greenshank	0	3	0	0	0	0	0	2	3	0	0	5	3	1		0	100	0	0	0	0	0	40	60	0	0	100	100	0.6
	common greenshank	0	0	2	1	0	0	0	2	3	0	0	5	3	1		0	0	66.6667	33.3333	0	0	0	40	60	0	0	100	100	0.6
	common greenshank	0	2	1	0	0	0	0	2	2	1	0	5	3	1		0	66.6667	33.3333	0	0	0	0	40	40	20	0	100	100	0.6
	common greenshank	17	2	25	8	0	2	0	45	7	2	0	56	52	1		32.6923	3.84615	48.0769	15.3846	0	3.57143	0	80.3571	12.5	3.57143	0	100	100	0.928571
	common greenshank	1	0	5	0	0	0	0	0	2	4	0	6	6	1		16.6667	0	83.3333	0	0	0	0	0	33.3333	66.6667	0	100	100	1
	common greenshank	2	0	2	0	0	0	0	3	1	0	0	4	4	1		50	0	50	0	0	0	0	75	25	0	0	100	100	1
	common greenshank	1	0	1	0	0	0	0	1	1	0	0	2	2	1		50	0	50	0	0	0	0	50	50	0	0	100	100	1
	common greenshank	2	0	1	0	0	0	0	3	0	0	0	3	3	1		66.6667	0	33.3333	0	0	0	0	100	0	0	0	100	100	1
	common greenshank	0	0	3	0	0	0	0	3	0	0	0	3	3	1		0	0	100	0	0	0	0	100	0	0	0	100	100	1
	common greenshank	1	1	0	0	0	0	0	2	0	0	0	2	2	1		50	50	0	0	0	0	0	100	0	0	0	100	100	1
	common greenshank	1	1	0	0	0	0	0	2	0	0	0	2	2	1		50	50	0	0	0	0	0	100	0	0	0	100	100	1
	common greenshank	0	1	0	0	0	0	0	0	4	0	0	4	1	1		0	100	0	0	0	0	0	0	100	0	0	100	100	0.25
	common greenshank	3	0	0	0	0	0	0	0	3	0	0	3	3	1		100	0	0	0	0	0	0	0	100	0	0	100	100	1
	common greenshank	2	0	0	0	0	0	0	2	0	0	0	2	2	1		100	0	0	0	0	0	0	100	0	0	0	100	100	1
	common greenshank	4	0	0	0	0	0	0	4	0	0	0	4	4	1		100	0	0	0	0	0	0	100	0	0	0	100	100	1
	common greenshank	1	0	4	0	0	0	0	0	2	3	0	5	5	1		20	0	80	0	0	0	0	0	40	60	0	100	100	1
	common greenshank	2	0	0	0	0	0	0	0	2	0	0	2	2	1		100	0	0	0	0	0	0	0	100	0	0	100	100	1
	common greenshank	3	0	1	0	0	0	0	4	0	0	0	4	4	1		75	0	25	0	0	0	0	100	0	0	0	100	100	1
	common greenshank	1	0	0	0	0	0	0	0	1	0	0	1	1	1		100	0	0	0	0	0	0	0	100	0	0	100	100	1
	common greenshank	1	0	0	0	0	0	0	0	0	0	1	1	1	1		100	0	0	0	0	0	0	0	0	0	100	100	100	1
	common greenshank	1	0	1	0	0	0	0	0	0	2	0	2	2	1		50	0	50	0	0	0	0	0	0	100	0	100	100	1
	common greenshank	1	0	1	0	0	0	0	0	1	1	0	2	2	1		50	0	50	0	0	0	0	0	50	50	0	100	100	1
	little ringed plover	0	0	11	0	0	21	6	0	0	0	0	27	11	2		0	0	100	0	0	77.7778	22.2222	0	0	0	0	100	100	0.407407
	little ringed plover	0	0	4	0	0	16	2	0	0	0	0	18	4	2		0	0	100	0	0	88.8889	11.1111	0	0	0	0	100	100	0.222222
	little ringed plover	0	0	10	0	0	32	3	0	0	0	0	35	10	2		0	0	100	0	0	91.4286	8.57143	0	0	0	0	100	100	0.285714
	little ringed plover	0	0	5	0	0	11	2	0	0	0	0	13	5	2		0	0	100	0	0	84.6154	15.3846	0	0	0	0	100	100	0.384615
	little ringed plover	0	0	4	0	7	0	0	0	0	0	0	7	4	2		0	0	100	0	100	0	0	0	0	0	0	100	100	0.571429
	little ringed plover	0	0	9	2	11	0	0	0	0	0	0	11	11	2		0	0	81.8182	18.1818	100	0	0	0	0	0	0	100	100	1
	little ringed plover	0	0	1	11	16	0	0	0	0	0	0	16	12	2		0	0	8.33333	91.6667	100	0	0	0	0	0	0	100	100	0.75
	little ringed plover	0	0	6	9	15	0	0	0	0	0	0	15	15	2		0	0	40	60	100	0	0	0	0	0	0	100	100	1
	little ringed plover	0	0	4	3	8	0	0	0	0	0	0	8	7	2		0	0	57.1429	42.8571	100	0	0	0	0	0	0	100	100	0.875
	little ringed plover	0	0	2	3	5	0	0	0	0	0	0	5	5	2		0	0	40	60	100	0	0	0	0	0	0	100	100	1
	little ringed plover	0	0	4	1	5	0	0	0	0	0	0	5	5	2		0	0	80	20	100	0	0	0	0	0	0	100	100	1
	little ringed plover	0	0	3	4	7	0	0	0	0	0	0	7	7	2		0	0	42.8571	57.1429	100	0	0	0	0	0	0	100	100	1
	little ringed plover	0	0	1	1	2	0	0	0	0	0	0	2	2	2		0	0	50	50	100	0	0	0	0	0	0	100	100	1
	little ringed plover	0	0	8	2	0	10	0	0	0	0	0	10	10	2		0	0	80	20	0	100	0	0	0	0	0	100	100	1
	little ringed plover	0	0	7	1	0	6	2	0	0	0	0	8	8	2		0	0	87.5	12.5	0	75	25	0	0	0	0	100	100	1
	little ringed plover	0	0	6	0	0	6	0	0	0	0	0	6	6	2		0	0	100	0	0	100	0	0	0	0	0	100	100	1
	little ringed plover	0	0	3	0	0	3	0	0	0	0	0	3	3	2		0	0	100	0	0	100	0	0	0	0	0	100	100	1
	little ringed plover	0	0	8	1	0	7	2	0	0	0	0	9	9	2		0	0	88.8889	11.1111	0	77.7778	22.2222	0	0	0	0	100	100	1
	little ringed plover	0	0	9	3	2	10	0	0	0	0	0	12	12	2		0	0	75	25	16.6667	83.3333	0	0	0	0	0	100	100	1
	little ringed plover	0	0	11	2	2	11	0	0	0	0	0	13	13	2		0	0	84.6154	15.3846	15.3846	84.6154	0	0	0	0	0	100	100	1
	Kentish plover	0	0	13	1	5	9	0	0	0	0	0	14	14	3		0	0	92.8571	7.14286	35.7143	64.2857	0	0	0	0	0	100	100	1
	Kentish plover	0	0	7	0	2	4	1	0	0	0	0	7	7	3		0	0	100	0	28.5714	57.1429	14.2857	0	0	0	0	100	100	1
	Kentish plover	0	0	6	0	2	4	0	0	0	0	0	6	6	3		0	0	100	0	33.3333	66.6667	0	0	0	0	0	100	100	1
	Kentish plover	0	0	5	0	0	0	4	1	0	0	0	5	5	3		0	0	100	0	0	0	80	20	0	0	0	100	100	1
	Kentish plover	0	0	4	0	0	0	3	1	0	0	0	4	4	3		0	0	100	0	0	0	75	25	0	0	0	100	100	1
	Kentish plover	0	0	5	0	0	0	3	2	0	0	0	5	5	3		0	0	100	0	0	0	60	40	0	0	0	100	100	1
	Kentish plover	0	0	5	1	2	0	3	1	0	0	0	6	6	3		0	0	83.3333	16.6667	33.3333	0	50	16.6667	0	0	0	100	100	1
	Kentish plover	0	0	5	3	4	0	2	2	0	0	0	8	8	3		0	0	62.5	37.5	50	0	25	25	0	0	0	100	100	1
	Kentish plover	0	0	4	1	0	2	0	3	0	0	0	5	5	3		0	0	80	20	0	40	0	60	0	0	0	100	100	1
	Kentish plover	0	0	3	2	0	2	0	3	0	0	0	5	5	3		0	0	60	40	0	40	0	60	0	0	0	100	100	1
	Kentish plover	0	0	2	0	0	1	1	0	0	0	0	2	2	3		0	0	100	0	0	50	50	0	0	0	0	100	100	1
	Kentish plover	0	0	2	1	1	2	0	0	0	0	0	3	3	3		0	0	66.6667	33.3333	33.3333	66.6667	0	0	0	0	0	100	100	1
	Kentish plover	0	0	5	1	1	5	0	0	0	0	0	6	6	3		0	0	83.3333	16.6667	16.6667	83.3333	0	0	0	0	0	100	100	1
	Kentish plover	0	0	3	0	1	2	0	0	0	0	0	3	3	3		0	0	100	0	33.3333	66.6667	0	0	0	0	0	100	100	1
	Kentish plover	0	0	2	0	0	2	0	0	0	0	0	2	2	3		0	0	100	0	0	100	0	0	0	0	0	100	100	1
	Kentish plover	0	0	6	1	4	3	0	0	0	0	0	7	7	3		0	0	85.7143	14.2857	57.1429	42.8571	0	0	0	0	0	100	100	1
	Kentish plover	0	0	3	0	2	1	0	0	0	0	0	3	3	3		0	0	100	0	66.6667	33.3333	0	0	0	0	0	100	100	1
	Kentish plover	0	0	0	2	0	2	0	0	0	0	0	2	2	3		0	0	0	100	0	100	0	0	0	0	0	100	100	1
	Kentish plover	0	0	2	1	2	1	0	0	0	0	0	3	3	3		0	0	66.6667	33.3333	66.6667	33.3333	0	0	0	0	0	100	100	1
	Kentish plover	0	0	1	0	0	3	1	0	0	0	0	4	1	3		0	0	100	0	0	75	25	0	0	0	0	100	100	0.25
	Kentish plover	0	0	3	0	1	2	0	0	0	0	0	3	3	3		0	0	100	0	33.3333	66.6667	0	0	0	0	0	100	100	1
	spotted redshank	0	0	4	1	0	0	0	0	0	5	0	5	5	4		0	0	80	20	0	0	0	0	0	100	0	100	100	1
	spotted redshank	1	0	3	5	0	0	0	0	1	3	5	9	9	4		11.1111	0	33.3333	55.5556	0	0	0	0	11.1111	33.3333	55.5556	100	100	1
	spotted redshank	0	0	13	2	0	0	0	0	1	2	12	15	15	4		0	0	86.6667	13.3333	0	0	0	0	6.66667	13.3333	80	100	100	1
	spotted redshank	0	0	24	0	0	0	0	0	0	0	24	24	24	4		0	0	100	0	0	0	0	0	0	0	100	100	100	1
	spotted redshank	0	0	5	0	0	0	0	0	0	0	5	5	5	4		0	0	100	0	0	0	0	0	0	0	100	100	100	1
	spotted redshank	0	0	2	0	0	0	0	0	0	0	2	2	2	4		0	0	100	0	0	0	0	0	0	0	100	100	100	1
	spotted redshank	0	0	3	0	0	0	0	0	0	0	3	3	3	4		0	0	100	0	0	0	0	0	0	0	100	100	100	1
	spotted redshank	2	1	3	0	0	0	0	3	0	0	3	6	6	4		33.3333	16.6667	50	0	0	0	0	50	0	0	50	100	100	1
	spotted redshank	2	1	3	0	0	0	0	1	3	0	3	7	6	4		33.3333	16.6667	50	0	0	0	0	14.2857	42.8571	0	42.8571	100	100	0.857143
	spotted redshank	1	1	7	0	0	0	0	0	3	0	6	9	9	4		11.1111	11.1111	77.7778	0	0	0	0	0	33.3333	0	66.6667	100	100	1
	spotted redshank	3	1	0	0	0	0	0	0	4	0	0	4	4	4		75	25	0	0	0	0	0	0	100	0	0	100	100	1
	spotted redshank	4	1	1	0	0	0	0	4	2	0	0	6	6	4		66.6667	16.6667	16.6667	0	0	0	0	66.6667	33.3333	0	0	100	100	1
	spotted redshank	0	0	1	3	0	0	0	0	0	1	3	4	4	4		0	0	25	75	0	0	0	0	0	25	75	100	100	1
	spotted redshank	2	1	0	0	0	0	0	4	0	0	0	4	3	4		66.6667	33.3333	0	0	0	0	0	100	0	0	0	100	100	0.75
	spotted redshank	6	0	0	0	0	0	0	7	0	0	0	7	6	4		100	0	0	0	0	0	0	100	0	0	0	100	100	0.857143
	spotted redshank	4	2	0	0	0	0	0	6	0	0	0	6	6	4		66.6667	33.3333	0	0	0	0	0	100	0	0	0	100	100	1
	spotted redshank	0	2	3	0	0	0	0	2	4	0	0	6	5	4		0	40	60	0	0	0	0	33.3333	66.6667	0	0	100	100	0.833333
	spotted redshank	3	1	2	2	0	0	0	4	0	0	4	8	8	4		37.5	12.5	25	25	0	0	0	50	0	0	50	100	100	1
	spotted redshank	0	0	3	0	0	0	0	0	0	2	7	9	3	4		0	0	100	0	0	0	0	0	0	22.2222	77.7778	100	100	0.333333
	spotted redshank	0	0	4	0	0	0	0	0	0	2	2	4	4	4		0	0	100	0	0	0	0	0	0	50	50	100	100	1
	spotted redshank	0	1	3	0	0	0	0	0	0	1	3	4	4	4		0	25	75	0	0	0	0	0	0	25	75	100	100	1
	spotted redshank	0	3	1	0	0	0	0	0	3	0	1	4	4	4		0	75	25	0	0	0	0	0	75	0	25	100	100	1
	spotted redshank	0	1	3	1	0	0	0	0	2	0	3	5	5	4		0	20	60	20	0	0	0	0	40	0	60	100	100	1
	spotted redshank	2	0	7	0	0	0	0	0	0	2	7	9	9	4		22.2222	0	77.7778	0	0	0	0	0	0	22.2222	77.7778	100	100	1
	spotted redshank	1	1	0	0	0	0	0	8	0	0	0	8	2	4		50	50	0	0	0	0	0	100	0	0	0	100	100	0.25
	spotted redshank	0	0	0	0	0	0	0	6	0	0	0	6	0	4		0	0	0	0	0	0	0	100	0	0	0	100	0	0
	spotted redshank	1	0	0	0	0	0	0	0	5	0	0	5	1	4		100	0	0	0	0	0	0	0	100	0	0	100	100	0.2
	spotted redshank	0	0	0	1	0	0	0	0	1	1	0	2	1	4		0	0	0	100	0	0	0	0	50	50	0	100	100	0.5
	spotted redshank	1	0	0	0	0	0	0	1	0	0	0	1	1	4		100	0	0	0	0	0	0	100	0	0	0	100	100	1
	spotted redshank	0	0	1	0	0	0	0	0	0	1	0	1	1	4		0	0	100	0	0	0	0	0	0	100	0	100	100	1
	spotted redshank	1	1	3	0	0	0	0	0	5	0	0	5	5	4		20	20	60	0	0	0	0	0	100	0	0	100	100	1
	spotted redshank	1	0	0	0	0	0	0	0	1	0	0	1	1	4		100	0	0	0	0	0	0	0	100	0	0	100	100	1
	spotted redshank	3	1	0	0	0	0	0	4	0	0	0	4	4	4		75	25	0	0	0	0	0	100	0	0	0	100	100	1
	spotted redshank	3	0	0	0	0	0	0	3	0	0	0	3	3	4		100	0	0	0	0	0	0	100	0	0	0	100	100	1
	spotted redshank	3	0	0	0	0	0	0	3	0	0	0	3	3	4		100	0	0	0	0	0	0	100	0	0	0	100	100	1
	spotted redshank	2	0	0	0	0	0	0	2	0	0	0	2	2	4		100	0	0	0	0	0	0	100	0	0	0	100	100	1
	spotted redshank	4	0	1	0	0	0	0	2	2	1	0	5	5	4		80	0	20	0	0	0	0	40	40	20	0	100	100	1
	spotted redshank	2	0	0	0	0	0	0	1	0	0	0	1	2	4		100	0	0	0	0	0	0	100	0	0	0	100	100	2
	spotted redshank	1	1	0	0	0	0	0	0	2	0	0	2	2	4		50	50	0	0	0	0	0	0	100	0	0	100	100	1
	spotted redshank	3	0	0	0	0	0	0	0	3	0	0	3	3	4		100	0	0	0	0	0	0	0	100	0	0	100	100	1
	spotted redshank	3	0	1	0	0	0	0	0	4	0	0	4	4	4		75	0	25	0	0	0	0	0	100	0	0	100	100	1
	spotted redshank	2	0	0	0	0	0	0	0	1	1	0	2	2	4		100	0	0	0	0	0	0	0	50	50	0	100	100	1
	spotted redshank	1	0	0	0	0	1	0	0	0	0	0	1	1	4		100	0	0	0	0	100	0	0	0	0	0	100	100	1
	spotted redshank	2	1	1	0	0	0	0	0	3	1	0	4	4	4		50	25	25	0	0	0	0	0	75	25	0	100	100	1
	spotted redshank	4	1	0	0	0	0	0	5	0	0	0	5	5	4		80	20	0	0	0	0	0	100	0	0	0	100	100	1
	spotted redshank	0	0	1	0	0	0	0	1	0	0	0	1	1	4		0	0	100	0	0	0	0	100	0	0	0	100	100	1
	spotted redshank	1	0	0	0	0	0	0	1	0	0	0	1	1	4		100	0	0	0	0	0	0	100	0	0	0	100	100	1
	spotted redshank	2	0	6	2	0	0	0	2	3	3	1	9	10	4		20	0	60	20	0	0	0	22.2222	33.3333	33.3333	11.1111	100	100	1.11111
	spotted redshank	2	0	4	0	0	0	0	0	2	4	0	6	6	4		33.3333	0	66.6667	0	0	0	0	0	33.3333	66.6667	0	100	100	1
	spotted redshank	1	1	5	2	0	0	0	1	3	4	1	9	9	4		11.1111	11.1111	55.5556	22.2222	0	0	0	11.1111	33.3333	44.4444	11.1111	100	100	1
	spotted redshank	1	0	5	1	0	0	0	0	0	2	5	7	7	4		14.2857	0	71.4286	14.2857	0	0	0	0	0	28.5714	71.4286	100	100	1
	spotted redshank	15	3	0	0	0	0	0	18	0	0	0	18	18	4		83.3333	16.6667	0	0	0	0	0	100	0	0	0	100	100	1
	spotted redshank	5	0	0	0	0	0	0	5	0	0	0	5	5	4		100	0	0	0	0	0	0	100	0	0	0	100	100	1
	spotted redshank	7	1	0	0	0	0	0	8	0	0	0	8	8	4		87.5	12.5	0	0	0	0	0	100	0	0	0	100	100	1
	spotted redshank	6	0	0	0	0	0	0	6	0	0	0	6	6	4		100	0	0	0	0	0	0	100	0	0	0	100	100	1
	spotted redshank	3	0	0	0	0	0	0	7	0	0	0	7	3	4		100	0	0	0	0	0	0	100	0	0	0	100	100	0.428571
	spotted redshank	0	0	1	0	0	0	0	0	1	0	0	1	1	4		0	0	100	0	0	0	0	0	100	0	0	100	100	1
