# Supplementary material for: Morphological characteristics influence the spatial mixing patterns of shorebirds at Shengjin Lake
Source: Ecol Evol. 2023 May 10;13(5):e10054. doi: 10.1002/ece3.10054 (PMC10171990; doi:10.1002/ece3.10054)
Supplement: Supplementary file 2 — File S2. [file ECE3-13-e10054-s001.xlsx]

## Sheet: Sheet1
Species	Mean foraging frequency(peck/5min)	Ratio of foraging time(%)	Mean of a foraging bout length(s/peck)	Water depth(cm)
common greenshank	16.98	0.19	0.66	3.5
common greenshank	16.66	0.19	0.69	4.2			Table1: Mean and standard deviation of foraging behaviors for shorebirds
common greenshank	30.9	0.52	1	4.5				Water depth	Mean foraging frequency					Ratio of foraging time					Mean of a foraging bout length
common greenshank	32.38	0.34	0.63	4					common greenshank	spotted redshank	Kentish plover	little ringed plover	Total	common greenshank	spotted redshank	Kentish plover	little ringed plover	Total	common greenshank	spotted redshank	Kentish plover	little ringed plover	Total
common greenshank	15.48	0.15	0.6	1.8			mean	2.18387	15.91	23.88	40.48	39.2852	28.36	0.3547	0.3732	0.353	0.3057	0.3476	1.54	0.9345	0.537	0.5038	0.9471
common greenshank	12.37	0.51	2.5	2			standard deviation	2.42349	7.323	11.775	7.561	11.7925	14.323	0.20997	0.221	0.14434	0.13102	0.18347	1.0675	0.39551	0.22623	0.21018	0.78177
common greenshank	10.83	0.13	0.74	0.8			N	93	30	22	20	21	93	30	22	20	21	93	30	22	20	21	93
common greenshank	10.52	0.76	4.33	1.3
common greenshank	10.62	0.85	4.8	1.2
common greenshank	7.41	0.3	2.45	5.8
common greenshank	15.18	0.57	2.24	6.5
common greenshank	15.56	0.56	2.15	6.2
common greenshank	14.69	0.3	1.24	2.3
common greenshank	10.31	0.37	2.13	1.8
common greenshank	20.32	0.27	0.79	9.6
common greenshank	18.96	0.18	0.58	9.3
common greenshank	16.06	0.18	0.67	4.3
common greenshank	20.29	0.26	0.76	3.2
common greenshank	33.44	0.29	0.53	4.4
common greenshank	15.71	0.27	1.03	10.3
common greenshank	18.95	0.29	0.92	2.3
common greenshank	8.96	0.33	2.19	3.2
common greenshank	16.39	0.27	0.99	5.2
common greenshank	16.87	0.62	2.22	3.1
common greenshank	17.3	0.61	2.13	2.7
common greenshank	24.96	0.73	1.76	1.5
common greenshank	12.08	0.27	1.33	2.3
common greenshank	9.37	0.2	1.3	2.8
common greenshank	1.8	0.07	2.2	4.7
common greenshank	5.82	0.06	0.64	2.2
spotted redshank	38.57	0.39	0.61	1.5
spotted redshank	33.12	0.35	0.64	2.5
spotted redshank	36.83	0.39	0.63	1.9
spotted redshank	36.36	0.63	1.04	2.3
spotted redshank	32.08	0.37	0.69	2.7
spotted redshank	19.73	0.21	0.64	3.6
spotted redshank	17.31	0.27	0.44	7.9
spotted redshank	31.43	0.35	0.66	2.7
spotted redshank	35.32	0.46	0.79	3.6
spotted redshank	31.39	0.3	0.58	4.2
spotted redshank	11.65	0.19	1	2.1
spotted redshank	0.79	0.01	0.65	8.7
spotted redshank	13.31	0.37	1.66	2.6
spotted redshank	31.8	0.91	1.73	2.2
spotted redshank	19.79	0.49	1.49	4.8
spotted redshank	5.82	0.1	1.05	4.6
spotted redshank	4.4	0.04	0.51	1.2
spotted redshank	10.82	0.22	1.24	2.1
spotted redshank	29.02	0.79	1.64	2.8
spotted redshank	32.72	0.6	1.11	2.6
spotted redshank	21.79	0.33	0.91	3.2
spotted redshank	31.38	0.44	0.85	6.4
Kentish plover	41.22	0.3	0.44	0
Kentish plover	42.4	0.29	0.41	0
Kentish plover	42.25	0.33	0.47	0
Kentish plover	44.55	0.31	0.41	0
Kentish plover	42.06	0.29	0.42	0
Kentish plover	44.94	0.25	0.33	0
Kentish plover	37.84	0.22	0.35	0
Kentish plover	11.99	0.13	0.65	0.5
Kentish plover	38.17	0.27	0.43	0.6
Kentish plover	34.87	0.71	1.23	0.5
Kentish plover	41.69	0.3	0.44	0.2
Kentish plover	40.86	0.68	0.99	0.3
Kentish plover	38.2	0.44	0.69	0.3
Kentish plover	49.47	0.36	0.44	0.1
Kentish plover	46.66	0.55	0.7	0.3
Kentish plover	43.53	0.3	0.42	0.4
Kentish plover	45.55	0.39	0.52	0.3
Kentish plover	42.86	0.3	0.42	0.4
Kentish plover	37.29	0.37	0.6	0.3
Kentish plover	43.26	0.27	0.38	0.3
little ringed plover	41.23	0.28	0.41	0.2
little ringed plover	40.6	0.25	0.38	0.3
little ringed plover	39.32	0.26	0.39	0.3
little ringed plover	37.86	0.3	0.48	0.2
little ringed plover	46.02	0.28	0.37	0.4
little ringed plover	47.5	0.26	0.33	0.5
little ringed plover	47.5	0.34	0.43	0.2
little ringed plover	51.13	0.26	0.31	0.6
little ringed plover	49.06	0.33	0.41	0.2
little ringed plover	44.74	0.29	0.38	0.5
little ringed plover	45.32	0.31	0.41	0.3
little ringed plover	46.23	0.26	0.34	0.5
little ringed plover	45.15	0.24	0.32	0.4
little ringed plover	44.42	0.34	0.46	0.1
little ringed plover	39.8	0.35	0.53	0.2
little ringed plover	41	0.32	0.46	0.2
little ringed plover	41.91	0.77	1.1	0.2
little ringed plover	38.96	0.5	0.78	0.1
little ringed plover	14.33	0.21	0.88	0
little ringed plover	11.02	0.14	0.74	0
little ringed plover	11.89	0.13	0.67	0
